# Supplementary material for: Synthesis, Formulation and Characterization of Immunotherapeutic Glycosylated Dendrimer/cGAMP Complexes for CD206 Targeted Delivery to M2 Macrophages in Cold Tumors
Source: Pharmaceutics. 2022 Sep 6;14(9):1883. doi: 10.3390/pharmaceutics14091883 (PMC9503622; doi:10.3390/pharmaceutics14091883)
Supplement: Supplementary file 1 [file pharmaceutics-14-01883-s001.zip]

Archive with 1 entries (1 files):
- pharmaceutics-1838722 - supplementary.pdf
